# Supplementary material for: The incidence, clearance and persistence of non-cervical human papillomavirus infections: a systematic review of the literature
Source: BMC Infect Dis. 2016 Jun 14;16:293. doi: 10.1186/s12879-016-1633-9 (PMC4908763; doi:10.1186/s12879-016-1633-9)
Supplement: Additional file 2: Table S1. — Summary of HPV testing conducted in 38 articles included in the review. (XLSX 38 kb) [file 12879_2016_1633_MOESM2_ESM.xlsx]

## Sheet: Sheet1
					Time to clearance in months
Ref		Population	Site		Clearance	LL	UL	LL	UL
Darwich 2013 (20)	MEAN	HIV+ve MSM, 20->69		16	35.3	28.2	42.4	7.1	7.1
Prevalence, clearance, and incidence of human papillomavirus type-specific infection at the anal and penile site of HIV-infected men.				18	27.8	14.8	40.9	13	13.1
		HIV+ve MSW, 20->69		16	30.4	21.7	39	8.7	8.6
				18	29.3			29.3	-29.3
Giuliano (53)	Median	HIV-ve 18-70		Any (TS)	7.5	6.8	8.7	0.7	1.2
Incidence and clearance of genital human papillomavirus infection in men				HR (TS)	7.2	6.7	9.5	0.5	2.3
				16	12.2	7.4	20.2	4.8	8
				18	6.3	6	12.7	0.3	6.4
Hernandez 2010 (59)	Median	Circ men, 18-79		Any (glans/CS)	5	2.2	8.1	2.8	3.1
Reduced clearance of penile human papillomavirus infection in uncircumcised men				Any (shaft)	3.9	3.5	5.8	0.4	1.9
				Any (genital)	3.6	2.9	4.1	0.7	0.5
				Any (scrotum)	3	2.5	3.7	0.5	0.7
		UnC men, 18-79		Any (glans/CS)	3	2.3	3.6	0.7	0.6
				Any (shaft)	3.4	3	6	0.4	2.6
				Any (any genital)	3.5	2.1	4.8	1.4	1.3
				Any (scrotum)	2.3	2.1	3.5	0.2	1.2
	median			Any (foreskin)	3.7	2.3	6	1.4	2.3
Giuliano (25)		Men, 18-44		Any (NTS)	5.9
Age-specific prevalence, incidence, and duration of human papillomavirus infections in a cohort of 290 US me				HR (NTS)	5.8
Morales (26)	median	MSM, median 36		Any (TS)	5.1	3.5	7.7	1.6	2.6
				HR (TS)	5.3	3.6	7.7	1.7	2.4
				16	7.4	4.5	8.1	2.9	0.7
				18	5.4	3.6	7.3	1.8	1.9
Albero (28)	Median	Unc		Any (TS 2+neg)	6.6	6.4	6.8	0.2	0.2
				HR (TS 2+neg)	6.5	6.3	6.8	0.2	0.3
				16	7.1	6.3	8.9	0.8	1.8
				18	6.5	6.1	8.1	0.4	1.6
				Any (TS 2+neg)	7.1	6.8	7.3	0.3	0.2
		Circ		HR (TS 2+neg)	6.7	6.4	7.1	0.3	0.4
				16	11.1	7.2	18.4	3.9	7.3
				18	6.3	6.2	7.2	0.1	0.9
de Pokomandy (38)	median	HIV+ve MSM, 21-66		16	36
				18	30
Darwich (20)	Mean	HIV+ve MSM, 20->69		16	35.4	32.8	38	2.6	2.6
2013				18	31.3	26.2	36.3	5.1	5
		HIV+ve MSW, 20->69		16	39.5	29.5	49.5	10	10
				18	36.4	24.6	48.2	11.8	11.8
Shvetsov (39)	median	Sexually active women, 18-44		Any (TS)	7.8	5.2	9.2	2.6	1.4
				HR (TS)	4.8	4.3	7.8	0.5	3
				16	4.3	3.4	11.4	0.9	7.1
				18	6.9	4.6	12	2.3	5.1
Moscicki (40)	median read from figure (600 and 350 days)	Heterosexual women		16	21
Natural Hx				18	12.3
Kero (46)*	Mean	Male partners of pregnant women, 20-52		16	37.1	24.2	50	12.9	12.9
smoking				18	15.6	2.6	33.9	13	18.3
Darwich (47)	Mean	HIV+ve MSM, median 41		16	42.3	37.2	47.4	5.1	5.1
		HIV+ve MSW, median 41		16	48.3	41.5	55.1	6.8	6.8
Kreimer (44)	Median	HIV-ve men, 18-70		Any (TS)	6.9	6.2	9.3	0.7	2.4
				HR (TS)	6.3	6	9.9	0.3	3.6
				16	7.3	6	NE	1.3
Louvant0 (51)	Mean	Persistent cervical HPV (³24 months), mean 25.2		Any (TS)	50	36.4	63.6	13.6	13.6
		HPV-ve controls, mean 26.4		Any (TS)	28.2	18.4	38	9.8	9.8
* time to first clearance event
